# Supplementary material for: Copper(II) Complexes Containing Natural Flavonoid Pomiferin Show Considerable In Vitro Cytotoxicity and Anti-inflammatory Effects
Source: Int J Mol Sci. 2021 Jul 16;22(14):7626. doi: 10.3390/ijms22147626 (PMC8305652; doi:10.3390/ijms22147626)
Supplement: Supplementary file 1 [file ijms-22-07626-s001.zip]

Archive with 1 entries (1 files):
- ijms-1291611-supplementary.pdf
